# Supplementary material for: Distributional Response of the Rare and Endangered Tree Species Abies chensiensis to Climate Change in East Asia
Source: Biology (Basel). 2022 Nov 13;11(11):1659. doi: 10.3390/biology11111659 (PMC9687575; doi:10.3390/biology11111659)
Supplement: Supplementary file 1 [file biology-11-01659-s001.zip › Table S1.xlsx]

## Sheet: Sheet1
Table S1. Species distribution record information
Species	longitude	latitude	location	Plant Herbarium
Abies chensiensis	106.236	32.9637	Ningqiang County, Hanzhong City, Shaanxi Province	Global Biodiversity Information Facility database
Abies chensiensis	108.282	33.3326	Ningqiang County, Hanzhong City, Shaanxi Province	Global Biodiversity Information Facility database
Abies chensiensis	109.595	32.7528	Xunyang County, Ankang City, Shaanxi Province	Global Biodiversity Information Facility database
Abies chensiensis	107.997	33.5573	Foping County, Hanzhong City, Shaanxi Province	Global Biodiversity Information Facility database
Abies chensiensis	110.695	31.7597	Shennongjia Forestry District, Hubei Province	Global Biodiversity Information Facility database
Abies chensiensis	105.101	34.5416	Tianshui City, Gansu Province	Global Biodiversity Information Facility database
Abies chensiensis	110.021	30.8199	Wushan County, Chongqing	Global Biodiversity Information Facility database
Abies chensiensis	100.261	26.9187	Lijiang City, Yunnan Province	Global Biodiversity Information Facility database
Abies chensiensis	107.272	33.9775	Taibai County, Baoji City, Shaanxi Province	Global Biodiversity Information Facility database
Abies chensiensis	110.505	31.6581	Shennongjia Forestry District, Hubei Province	Global Biodiversity Information Facility database
Abies chensiensis	104.033	33.9152	Zhouqu County, Gannan Tibetan Autonomous Prefecture, Gansu Province	Chinese Virtual Herbarium
Abies chensiensis	107.887	33.533	Foping County, Hanzhong City, Shaanxi Province	Chinese Virtual Herbarium
Abies chensiensis	108.261	33.1828	Shiquan County, Ankang City, Shaanxi Province	Chinese Virtual Herbarium
Abies chensiensis	107.308	34.0453	Taibai County, Baoji City, Shaanxi Province	Chinese Virtual Herbarium
Abies chensiensis	106.808	33.5152	Foping County, Hanzhong City, Shaanxi Province	Chinese Virtual Herbarium
Abies chensiensis	108.867	32.0945	Langao County, Shaanxi Province	Chinese Virtual Herbarium
Abies chensiensis	108.172	32.1182	Zhenba County, Weinan City, Shaanxi Province	Chinese Virtual Herbarium
Abies chensiensis	108.04	33.6813	Foping County, Hanzhong City, Shaanxi Province	Chinese Virtual Herbarium
Abies chensiensis	110.432	31.4003	Shennongjia Forestry District, Hubei Province	Chinese Virtual Herbarium
Abies chensiensis	110.437	31.3948	Shennongjia Forestry District, Hubei Province	Chinese Virtual Herbarium
Abies chensiensis	107.713	33.7129	Foping County, Hanzhong City, Shaanxi Province	Chinese Virtual Herbarium
Abies chensiensis	107.397	32.3299	Taibai County, Baoji City, Shaanxi Province	Chinese Virtual Herbarium
Abies chensiensis	108.583	33.2968	Ningxia County, Ankang City, Shaanxi Province	Chinese Virtual Herbarium
Abies chensiensis	108.615	31.1285	Chengkou County, Chongqing	Chinese Virtual Herbarium
Abies chensiensis	108.855	31.9373	Chengkou County, Chongqing	Chinese Virtual Herbarium
Abies chensiensis	108.88	31.8861	Chengkou County, Chongqing	Chinese Virtual Herbarium
Abies chensiensis	108.74	31.6544	Kaizhou District, Chongqing	Chinese Virtual Herbarium
Abies chensiensis	110.702	31.7189	Shennongjia Forestry District, Hubei Province	Chinese Virtual Herbarium
Abies chensiensis	108.423	33.3435	Ningshan County, Ankang City, Shaanxi Province	Chinese Virtual Herbarium
Abies chensiensis	100.408	25.869	Binchuan County, Dali Bai Autonomous Prefecture, Yunnan Province	Chinese Virtual Herbarium
Abies chensiensis	106.742	31.8672	Bazhong City, Sichuan Province	Chinese Virtual Herbarium
Abies chensiensis	110.573	31.5912	Shennongjia Forestry District, Hubei Province	Chinese Virtual Herbarium
Abies chensiensis	107.179	33.6827	Chenggu County, Hanzhong City, Shaanxi Province	Chinese Virtual Herbarium
Abies chensiensis	103.886	34.1345	Diebe County, Gannan Tibetan Autonomous Prefecture, Gansu Province	Chinese Virtual Herbarium
Abies chensiensis	103.907	34.0363	Diebe County, Gannan Tibetan Autonomous Prefecture, Gansu Province	Chinese Virtual Herbarium
Abies chensiensis	110.369	30.2179	Badong County, Enshi Tujia and Miao Autonomous Prefecture, Hubei Province	Chinese Virtual Herbarium
Abies chensiensis	110.426	30.4047	Badong County, Enshi Tujia and Miao Autonomous Prefecture, Hubei Province	Chinese Virtual Herbarium
Abies chensiensis	103.966	35.1542	Weiyuan County, Dingxi City, Gansu Province	Chinese Virtual Herbarium
Abies chensiensis	110.21	31.5926	Shennongjia Forestry District, Hubei Province	Chinese Virtual Herbarium
Abies chensiensis	110.262	31.6214	Shennongjia Forestry District, Hubei Province	Chinese Virtual Herbarium
Abies chensiensis	110.516	31.5308	Shennongjia Forestry District, Hubei Province	Chinese Virtual Herbarium
Abies chensiensis	110.377	31.6626	Shennongjia Forestry District, Hubei Province	Chinese Virtual Herbarium
Abies chensiensis	110.191	31.5198	Shennongjia Forestry District, Hubei Province	Chinese Virtual Herbarium
Abies chensiensis	110.208	31.5363	Shennongjia Forestry District, Hubei Province	Chinese Virtual Herbarium
Abies chensiensis	110.652	31.6365	Shennongjia Forestry District, Hubei Province	Chinese Virtual Herbarium
Abies chensiensis	110.406	31.528	Shennongjia Forestry District, Hubei Province	Chinese Virtual Herbarium
Abies chensiensis	104.366	33.5907	Zhouqu County, Gannan Tibetan Autonomous Prefecture, Gansu Province	Chinese Virtual Herbarium
Abies chensiensis	107.89	33.5811	Foping County, Hanzhong City, Shaanxi Province	Chinese Virtual Herbarium
Abies chensiensis	100.8	26.933	Lijiang City, Yunnan Province	Chinese Virtual Herbarium
Abies chensiensis	102.976	28.3722	Meigu County, Liangshan Yi Autonomous Prefecture, Sichuan Province	Chinese Virtual Herbarium
Abies chensiensis	104.41	33.4863	Zhouqu County, Gannan Tibetan Autonomous Prefecture, Gansu Province	Chinese Virtual Herbarium
Abies chensiensis	108.479	33.5316	Ningxia County, Ankang City, Shaanxi Province	Chinese Virtual Herbarium
Abies chensiensis	110.301	31.5033	Shennongjia Forestry District, Hubei Province	Chinese Virtual Herbarium
Abies chensiensis	110.378	31.3632	Shennongjia Forestry District, Hubei Province	Chinese Virtual Herbarium
Abies chensiensis	110.59	31.2891	Shennongjia Forestry District, Hubei Province	Chinese Virtual Herbarium
Abies chensiensis	110.571	31.4758	Shennongjia Forestry District, Hubei Province	Chinese Virtual Herbarium
Abies chensiensis	108.059	33.7541	Foping County, Hanzhong City, Shaanxi Province	Chinese Virtual Herbarium
Abies chensiensis	111.823	33.5687	Neixiang County, Nanyang City, Henan Province	Chinese Virtual Herbarium
Abies chensiensis	106.376	33.6635	Langdang County, Longnan City, Gansu Province	Survey list and conservation measures for gymnosperms in Yunping Forestry, Xiaolong Mountains, Gansu
Abies chensiensis	107.805	34.072	Meixian, Baoji, Shaanxi Province	Application value of Abies chensiensis in Meixian County and conservation of the tree species
Abies chensiensis	102.583	34.5355	Luqu County, Gannan Tibetan Autonomous Prefecture, Gansu Province	A brief analysis of the survey of wild plant resources in the Taohe Nature Reserve
Abies chensiensis	103.21	34.0569	Diebe County, Gannan Tibetan Autonomous Prefecture, Gansu Province	A Survey on the Distribution and Conservation Status of Eight National Key Protected Wild Plants in the Yangtze River Basin of the Bailong River Forest Region
Abies chensiensis	110.533	34.4518	Lingbao City, Sanmenxia, Henan Province	Causes of death of the Qinling fir in the Little Qinling Nature Reserve
Abies chensiensis	106.263	34.3941	Maiji District, Tianshui City, Gansu Province	Status of key protected wild plant resources in the Xiaolong Mountains forest area and conservation measures
Abies chensiensis	112.198	33.7473	Pingdingshan, Henan Province	Survey of biomass energy tree species in Pingdingshan City area and recommendations
Abies chensiensis	110.619	34.4202	Lingbao City, Sanmenxia, Henan Province	Structure and composition of vascular plant communities in the Little Qinling National Nature Reserve
Abies chensiensis	110.73	34.1222	Lingbao City, Sanmenxia, Henan Province	Forest community classification and understory plant diversity in the Little Qinling Nature Reserve
Abies chensiensis	106.245	34.4174	Xiaolongshan, Maizhi District, Tianshui City, Gansu Province	Studies on seed germination characteristics of Abies chensiensis
Abies chensiensis	108.717	33.4492	Zhen'an County, Shangluo City, Shaanxi Province	State Key Protected Tree Species and Conservation in Muwang Forest Area, Zhen'an County
Abies chensiensis	110.689	31.6406	Shennongjia Forestry District, Hubei Province	Sensing the Shennongjia
Abies chensiensis	110.58	34.3803	Lingbao City, Sanmenxia, Henan Province	In situ conservation of the Qinling fir in the Xiao Qinling National Nature Reserve, Henan
Abies chensiensis	110.741	31.5871	Shennongjia Forestry District, Hubei Province	Hubei adds five more provincial forestry reserves
Abies chensiensis	112.286	33.8242	Lushan County, Pingdingshan City, Henan Province	Analysis of the climatic causes of forestry pest outbreaks and disasters in Lushan County
Abies chensiensis	112.117	33.7569	Lushan County, Pingdingshan City, Henan Province	Analysis of the climatic causes of forestry pest outbreaks and disasters in Lushan County
Abies chensiensis	111.337	34.9187	Sanmenxia, Henan Province	Survey and conservation of forest germplasm resources in Hesi Forestry, Sanmenxia City
Abies chensiensis	112.194	33.7981	Lushan County, Pingdingshan City, Henan Province	Population characteristics and dynamics of the endangered Abies chensiensis
Abies chensiensis	102.64	34.1455	Gannan Tibetan Autonomous Prefecture, Gansu Province	Rare and endangered woody plant species and conservation strategies in the Bailongjiang Forest Region
Abies chensiensis	110.682	31.7505	Shennongjia Forestry District, Hubei Province	Geographical distribution and bioecological characteristics of the endangered plant Abies chensiensis
Abies chensiensis	109.71	34.1098	Xi'an Lantian County Ba Yuan Town Shaanxi Province	Field surveys
Abies chensiensis	108.033	33.6841	Changhuoba Township, Foping County, Hanzhong City, Shaanxi Province	Field surveys
Abies chensiensis	107.632	33.9066	Huangbai Plateau Town, Taibai County, Baoji City, Shaanxi Province	Field surveys
Abies chensiensis	107.982	33.5303	Dongyuedian Township, Foping County, Hanzhong City, Shaanxi Province	Field surveys
Abies chensiensis	107.846	33.934	Houyizi Town, Zhouzhi County, Xi'an City, Shaanxi Province	Field surveys
Abies chensiensis	109.358	32.0197	Baxian Town, Zhenping County, Ankang City, Shaanxi Province	Field surveys
Abies chensiensis	107.809	33.4808	Yueba Township, Foping County, Hanzhong City, Shaanxi Province	Field surveys
Abies chensiensis	107.579	33.6896	Huayang Town, Yang County, Hanzhong City, Shaanxi Province	Field surveys
Abies chensiensis	108.642	33.9006	Cao Tang Town, Xi'an, Shaanxi Province	Field surveys
Abies chensiensis	108.561	33.7771	Shijing Town Unact District, Xi 'an, Shaanxi Province	Field surveys
Abies chensiensis	107.809	33.9998	Tangyu Town, Meixian County, Baoji City, Shaanxi Province	Field surveys
Abies chensiensis	108.458	33.4267	Chengguan Town, Ningshan County, Ankang City, Shaanxi Province	Field surveys
Abies chensiensis	108.342	33.8202	Jixian Town, Zhouzhi County, Xi 'an, Shaanxi Province	Field surveys
Abies chensiensis	108.784	33.858	Luanzhen Street, Chang 'an District, Xi 'an City, Shaanxi Province	Field surveys
Abies chensiensis	107.817	34.0073	Tangyu Town, Meixian County, Baoji City, Shaanxi Province	Field surveys
